# Supplementary material for: A Deep Learning-Based Model for Classifying Osteoporotic Lumbar Vertebral Fractures on Radiographs: A Retrospective Model Development and Validation Study
Source: J Imaging. 2023 Sep 18;9(9):187. doi: 10.3390/jimaging9090187 (PMC10532676; doi:10.3390/jimaging9090187)
Supplement: Supplementary file 1 [file jimaging-09-00187-s001.zip]

Archive with 1 entries (1 files):
- jimaging-2600412-supplementary.pdf
